# Supplementary material for: A Cluster of Dengue Cases in Travelers: A Clinical Series from Thailand
Source: Trop Med Infect Dis. 2021 Aug 14;6(3):152. doi: 10.3390/tropicalmed6030152 (PMC8396219; doi:10.3390/tropicalmed6030152)
Supplement: Supplementary file 1 [file tropicalmed-06-00152-s001.zip]

Archive with 1 entries (1 files):
- tropicalmed-1336467-SI.pdf
